# Supplementary material for: Clinical Impact of Hormone Replacement Therapy on Atrial Fibrillation in Postmenopausal Women: A Nationwide Cohort Study
Source: J Clin Med. 2021 Nov 24;10(23):5497. doi: 10.3390/jcm10235497 (PMC8658255; doi:10.3390/jcm10235497)
Supplement: Supplementary file 1 [file jcm-10-05497-s001.zip]

Archive with 1 entries (1 files):
- jcm-1394526-supplementary.pdf
